# Supplementary material for: TaKLU Plays as a Time Regulator of Leaf Growth via Auxin Signaling
Source: Int J Mol Sci. 2022 Apr 11;23(8):4219. doi: 10.3390/ijms23084219 (PMC9033062; doi:10.3390/ijms23084219)
Supplement: Supplementary file 1 [file ijms-23-04219-s001.zip]

Archive with 1 entries (1 files):
- ijms-1654635-supplementary.pdf
